# Supplementary material for: Meta-analysis of predictive symptoms for Ebola virus disease
Source: PLoS Negl Trop Dis. 2020 Oct 23;14(10):e0008799. doi: 10.1371/journal.pntd.0008799 (PMC7641466; doi:10.1371/journal.pntd.0008799)
Supplement: S1 Data — (XLSX) [file pntd.0008799.s004.xlsx]

## Sheet: Sheet1
		Arranz et al				Gao et al				Lado et al				Levine et al				Loubet et al				Yan et al				Lu et al				Oza et al
	Symptom	EVD +(31)	EVD + without symptom	EVD -(44)	EVD - without symptom	EVD+ (285)	EVD + without symptom	EVD- (488)	EVD - without symptom	EVD+ (464)	EVD + without symptom	EVD-(260)	EVD - without symptom	EVD+ (160)	EVD + without symptom	EVD- (222)	EVD - without symptom	EVD+ (76)	EVD + without symptom	EVD- (69)	EVD - without symptom	EVD+ (108)	EVD + without symptom	EVD- (46)	EVD - without symptom	EVD+ (563)	EVD+ without symptom	EVD- (451)	EVD- without symptom	EVD + (252)	EVD + no symptom	EVD - (172)	EVD - no symptom
	Fever	19	12	31	13	236	49	384	104	390	74	209	51	136	24	175	47	71	5	34	35	82	26	15	31	426	137	210	241	230	22	165	7			252	172
	Diarrhoea	21	10	13	31	148	137	175	313	204	260	90	170	90	70	67	155	47	29	29	40	71	37	11	35	349	214	103	348	165	87	68	104			252	172
	Vomiting	18	13	13	31	147	138	170	318	253	211	112	148	90	70	93	129	47	29	29	40	72	36	6	40	354	209	112	339	173	79	95	77			252	172
	Headache	17	14	17	27	167	118	189	299	77	387	58	202	102	58	135	87	34	42	33	36	78	30	20	26	354	209	195	256	161	91	132	40			252	172
	Abdominal Pain	14	17	20	24	146	139	192	296	147	317	89	171	90	70	122	100	27	49	20	49	71	37	17	29	317	246	130	321	162	90	111	61			252	172
	Fatigue/weakness	30	1	25	19	234	51	351	137	338	126	157	103	133	27	155	67	52	24	33	36	92	16	19	27	464	99	196	255	226	26	158	14			252	172
	Muscle Pain	19	12	13	31	130	155	166	322	104	360	68	192	90	70	95	127	30	46	17	52	74	34	17	29	305	258	137	314	182	70	146	26			252	172
	Joint Pain	16	15	17	27	160	125	200	288	83	381	65	195	85	75	111	111	34	42	24	45	73	35	20	26	319	244	174	277	182	70	146	26			252	172
	SOB	0	31	0	44					25	439	13	247	42	118	51	171	5	71	8	61	55	53	10	36	191	372	88	363	48	204	93	79			252	172
	Dysphagia	8	23	0	44					37	427	27	233	56	104	42	180	12	64	9	60	44	64	5	41	164	399	56	395	90	162	56	116			252	172
	Conjunctivitis	12	19	8	36	71	214	90	398	141	323	37	223					7	69	1	68	37	71	5	41	161	402	34	417	122	130	44	128			252	172
	Hiccups	2	29	6	38	60	225	43	445	53	411	16	244	14	146	20	202					30	78	1	45	95	468	20	431	42	210	39	133			252	172
	Loss of appetite					227	58	279	209													91	17	19	27					174	78	156	16			252	172
	Anorexia	19	12	17	27					175	289	92	168	122	38	122	100					91	17	19	27	467	96	208	243	174	78	156	16			252	172
	Bleeding	11	20	0	44					26	438	8	252	13	147	13	209	10	66	4	65	3	105	0	46	6	557	7	444	27	225	20	152			252	172
	Cough	0	31	0	44	179	106	266	222	32	432	18	242					21	55	12	57	56	52	16	30	212	351	101	350
	Sore throat	0	31	0	44	90	195	173	315	43	421	20	240									41	67	4	42	117	446	39	412
	Chest pain	7	24	9	35	106	179	185	303	44	420	25	235									61	47	15	31	226	337	96	355
	Jaundice	0	31	3	41	92	193	120	368	5	459	2	258									33	75	4	42	102	461	42	409
	Confusion	1	30	4	40	28	257	17	471	90	374	20	240									58	50	8	38	151	412	50	401
	Coma/LOC	0	31	0	44					14	450	6	254													27	536	10	441
	Back pain	2	29	3	41
	Malaena									19	445	4	256
	Haematemesis									7	457	4	256
	Skin rash	1	30	1	43	12	273	26	462	5	459	4	256									21	87	2	44	45	518	23	428	16	236	6	166
